# Supplementary material for: Impact of an Enhanced Transtheoretical Model Intervention (ETMI) Workshop on the Attitudes and Beliefs Regarding Low Back Pain of Primary Care Physicians in the Israeli Navy
Source: Int J Environ Res Public Health. 2023 Mar 9;20(6):4854. doi: 10.3390/ijerph20064854 (PMC10049028; doi:10.3390/ijerph20064854)
Supplement: Supplementary file 1 [file ijerph-20-04854-s001.zip]

Archive with 1 entries (1 files):
- ijerph-2177639-supplementary.pdf
